# Supplementary material for: Indiana bat summer maternity distribution: effects of current and future climates
Source: Ecol Evol. 2013 Jan 10;3(1):103–14. doi: 10.1002/ece3.440 (PMC3568847; doi:10.1002/ece3.440)
Supplement: Supplementary file 3 [file ece30003-0103-SD3.txt]

A1B CSIRO A1B MIROC B2 CSIRO B2 HADLEY 
2021
-30
 
2031
-40
 
2041
-50
 
2051
-60

-68.57
113.91 
